# Supplementary material for: Novel Insights into Exogenous Phytohormones: Central Regulators in the Modulation of Physiological, Biochemical, and Molecular Responses in Rice under Metal(loid) Stress
Source: Metabolites. 2023 Sep 26;13(10):1036. doi: 10.3390/metabo13101036 (PMC10608868; doi:10.3390/metabo13101036)
Supplement: Supplementary file 1 [file metabolites-13-01036-s001.zip]

Archive with 1 entries (1 files):
- metabolites-2597747-supplementary.pdf
